# Supplementary material for: Cultivation of Chroococcidiopsis thermalis Using Available In Situ Resources to Sustain Life on Mars
Source: Life (Basel). 2024 Feb 13;14(2):251. doi: 10.3390/life14020251 (PMC10889959; doi:10.3390/life14020251)
Supplement: Supplementary file 1 [file life-14-00251-s001.zip]

Archive with 1 entries (1 files):
- life-2822405-supplementary.xlsx
