# Supplementary material for: Cultivation of Chroococcidiopsis thermalis Using Available In Situ Resources to Sustain Life on Mars
Source: Life (Basel). 2024 Feb 13;14(2):251. doi: 10.3390/life14020251 (PMC10889959; doi:10.3390/life14020251)
Supplement: Supplementary file 1 [file life-14-00251-s001.zip › life-2822405-supplementary.xlsx]

## Sheet: Table S1
	Table S1. Final biomass productivity in exponential phase (g m-3 day-1)
	Sample ID	MM_0	MM_20	MM_40	MM_60	MM_80
	1	30.2	35.8	50	25	7.9
	2	42.1	34.9	55.3	23.3	6.9
	3	41.9	34.5	51.4	22.5	6.3
	Mean	38.0667	35.0667	52.2333	23.6	7.03333
	SD	6.81347	0.665833	2.74651	1.27671	0.80829
	Notes: One-way ANOVA: Dunnet' multiple comparison test
	MM_0 vs. MM_20	0.6606	ns
	MM_0 vs. MM_40	0.0015	**
	MM_0 vs. MM_60	0.0013	**
	MM_0 vs. MM_80	0.0001	****

## Sheet: Table S2
	Table S2. Macronutrients content in C. thermalis cultivated with and without MM (%DW)
	Sample ID	MM_0			MM_40
		Total protein (TP)	Carbohydrate (C)	Lipid (L)	Total protein (TP)	Carbohydrate (C)	Lipid (L)
	1	38.77	32.1	14.6	29.3	38.3	12.1
	2	34	31.6	17	32.65	35.3	14.5
	3	36.4	32.4	15.4	28.9	39.6	13.95
	Mean	36.39	32.0333	15.6667	30.2833	37.7333	13.5167
	SD	2.38502	0.404145	1.22202	2.05933	2.2053	1.25731
	Notes: 2way Anova multiple comparisons
	MM_0 - MM_40
	TP	0.0032	**
	C	0.0052	**
	L	0.407	ns

## Sheet: Table S3
	Table S3. Pigment concentration (mg g-1 DW) after 43 days of cultivation
	Sample ID	MM_0					MM_20					MM_40					MM_60
		Phycocianin (PC)	Allophycocianin (APC)	Chlorophyll a	Total carotenoid (TC)		Phycocianin (PC)	Allophycocianin (APC)	Chlorophyll a	Total carotenoid (TC)		Phycocianin (PC)	Allophycocianin (APC)	Chlorophyll a	Total carotenoid (TC)		Phycocianin (PC)	Allophycocianin (APC)	Chlorophyll a	Total carotenoid (TC)
	1	16.1	9.82	6.75	3.05		19.7	8.3	7.1	4.1		51.2	5.3	10.5	3.8		43.5	7.7	8	2.89
	2	15.9	9.91	6.69	3.05		18.9	8.2	6.89	3.91		66.1	4.6	13.3	4.4		36.1	8.3	9.2	2.7
	3	16	9.95	6.79	3.08		18.6	8.67	6.69	3.87		59.9	4.15	11.1	3.5		41.9	9.3	9.7	3.19
	Mean	16	9.89333	6.74333	3.06		19.0667	8.39	6.89333	3.96		59.0667	4.68333	11.6333	3.9		40.5	8.43333	8.96667	2.92667
	SD	0.1	0.0665833	0.0503322	0.0173205		0.568624	0.247588	0.20502	0.122882		7.48487	0.579511	1.47422	0.458258		3.89358	0.80829	0.873689	0.247049
	Chlorophyll a						Phycocianin
	One-way ANOVA: Dunnet' multiple comparison test						One-way ANOVA: Dunnet' multiple comparison test
	MM_0 vs. MM_20	0.9928	ns				MM_0 vs. MM_20	0.7138	ns
	MM_0 vs. MM_40	0.0003	***				MM_0 vs. MM_40	<0,0001	****
	MM_0 vs. MM_60	0.0334	*				MM_0 vs. MM_60	0.0003	***
	Total carotenoids						Allophycocianin
	One-way ANOVA: Dunnet' multiple comparison test						One-way ANOVA: Dunnet' multiple comparison test
	MM_0 vs. MM_20	0.0087	**				MM_0 vs. MM_20	0.0179	*
	MM_0 vs. MM_40	0.0127	*				MM_0 vs. MM_40	<0,0001	****
	MM_0 vs. MM_60	0.8893	ns				MM_0 vs. MM_60	0.0208	*

## Sheet: Table S4
	Table S4. Effect of C. thermalis extract on HeLa cell viability
		MM_0						MM_40
	Sample ID	3,25 mg/ml	7,5 mg/ml	15 mg/ml	30 mg/ml	60 mg/ml		3,25 mg/ml	7,5 mg/ml	15 mg/ml	30 mg/ml	60 mg/ml
	1	131.66	138.69	146.72	146.31	185.61		139.8	151.3	195.39	202.86	242.08
	2	130.95	138.87	145.87	146.65	186.24		139.5	151.35	194.92	203.05	241.62
	3	131.35	138.84	146.18	146.46	185.89		139.55	151.54	195.11	203.18	242.17
	4	131.78	138.68	145.98	146.41	185.98		139.48	151.49	195.05	203.01	242.29
	5	130.98	138.8	146.49	146.59	185.78		139.53	151.65	194.78	203.29	242.18
	6	131.46	138.72	146.16	146.25	185.87		139.46	151.55	195.23	203.01	241.9
	7	131.66	138.81	145.54	146.53	185.92		139.5	151.69	194.97	203.15	242.19
	8	130.58	138.76	146.44	146.49	185.87		139.5	151.6	195.08	203.32	241.68
	9	131.7	138.53	145.79	146.38	185.79		139.44	151.45	195.01	203.08	242.11
	10	130.95	138.79	146.03	146.29	185.96		139.54	151.68	194.8	203.34	241.83
	11	131.33	138.79	146.08	146.5	185.84		139.44	151.83	194.77	203.25	241.94
	12	131.64	138.77	145.44	146.37	186.12		139.52	151.4	195.17	202.99	242.36
	Mean	131.337	138.754	146.06	146.436	185.906		139.522	151.544	195.023	203.127	242.029
	SD	0.386578	0.0903989	0.376684	0.122805	0.162394		0.0948524	0.155415	0.189992	0.151725	0.235235
	2way Anova multiple comparisons
	MM_0 - MM_40
	3,25 mg/ml	<0,0001	****
	7,5 mg/ml	<0,0001	****
	15 mg/ml	<0,0001	****
	30 mg/ml	<0,0001	****
	60 mg/ml	<0,0001	****
